# Supplementary material for: Proteasome inhibitor bortezomib enhances the effect of standard chemotherapy in small cell lung cancer
Source: Oncotarget. 2017 Sep 23;8(57):97061–78. doi: 10.18632/oncotarget.21221 (PMC5722545; doi:10.18632/oncotarget.21221)
Supplement: Supplementary file 3 [file oncotarget-08-97061-s003.xlsx]

## Sheet: Sheet1
Supplementary Table 3: All significantly altered transcripts with a fold change >1.5-fold after bortezomib 50 nM + cisplatin 10 mM treatment of NCI-H69 cells in vitro
Genes	fold change	P-value	FDR	Pathways
AKT2	-1,82	1,37E-05	6,54E-04	MAPK, STAT, PI3K, RAS, Apop
APH1B	-2,90	6,63E-04	1,14E-02	Notch
ARID1A	-1,65	2,31E-04	5,22E-03	ChromMod
ARID1B	-3,14	3,29E-05	1,18E-03
ARID2	-1,85	2,04E-05	8,10E-04
ARNT2	-2,08	8,04E-04	1,32E-02	TXmisReg
ATR	-1,63	5,81E-04	1,03E-02	CC
B2M	2,06	2,09E-12	5,91E-09
BCL2L1	-2,04	3,34E-06	2,95E-04	TXmisReg, STAT, PI3K, RAS, Apop
BID	1,87	2,37E-05	9,06E-04	Apop
BMP6	-1,97	7,28E-06	4,47E-04	TGFB
BMP7	-1,57	6,04E-06	4,06E-04	TGFB
C19orf40	1,61	1,48E-07	5,13E-05	DNARepair
CACNA1E	-2,21	3,94E-04	7,42E-03	MAPK
CACNA2D1	-1,71	3,52E-04	7,01E-03	MAPK
CACNA2D2	-4,67	3,93E-07	7,93E-05	MAPK
CACNG4	-2,05	3,20E-05	1,17E-03	MAPK
CASP3	1,98	9,71E-07	1,46E-04	MAPK, Apop
CASP7	3,34	3,03E-06	2,76E-04	Apop
CASP8	2,01	9,37E-05	2,60E-03	Apop
CCNA1	-1,65	4,09E-04	7,66E-03	TXmisReg, CC
CCNA2	-1,79	2,02E-03	2,95E-02	CC
CCNB1	-2,50	2,39E-06	2,38E-04	CC
CCND1	2,04	1,48E-04	3,74E-03	Wnt, STAT, PI3K, CC
CDC14B	-2,14	8,09E-04	1,32E-02	CC
CDC25A	2,20	1,12E-07	5,13E-05	CC
CDC25B	-2,78	3,39E-04	6,94E-03	MAPK, CC
CDC6	1,95	2,58E-07	6,08E-05	CC
CDC7	-1,63	1,32E-04	3,46E-03	CC
CDK2	1,80	3,93E-06	3,34E-04	PI3K, CC
CDKN2B	3,27	2,44E-06	2,38E-04	TGFB, CC
CDKN2C	-1,72	1,17E-04	3,13E-03	TXmisReg, CC
CEBPA	8,41	5,56E-07	1,05E-04	TXmisReg
COL4A5	-2,27	1,39E-05	6,54E-04	PI3K
COL4A6	-2,84	5,20E-06	3,67E-04	PI3K
DDIT3	4,46	1,09E-04	2,95E-03	TXmisReg, MAPK
DLL4	3,07	8,09E-06	4,66E-04	Notch
DNMT1	-1,81	1,75E-05	7,29E-04
DNMT3A	-2,38	3,02E-04	6,32E-03
DUSP10	2,69	3,55E-05	1,21E-03	MAPK
DUSP6	5,19	1,77E-06	2,00E-04	TXmisReg, MAPK
EFNA1	3,47	8,05E-06	4,66E-04	PI3K, RAS
EFNA5	-4,19	3,33E-05	1,18E-03	PI3K, RAS
EPOR	2,19	9,05E-04	1,46E-02	STAT, PI3K
ETS2	1,57	1,71E-04	4,16E-03	RAS
FANCB	1,69	2,53E-04	5,50E-03	DNARepair
FGF12	-2,60	1,44E-04	3,67E-03	MAPK, PI3K, RAS
FGF13	-2,17	2,56E-03	3,58E-02	MAPK, PI3K, RAS
FGF14	-2,14	1,10E-05	5,63E-04	MAPK, PI3K, RAS
FGF2	1,77	1,99E-03	2,91E-02	MAPK, PI3K, RAS
FOS	22,45	6,44E-07	1,14E-04	MAPK
FOXO4	1,99	2,10E-04	4,86E-03	RAS
FUT8	-3,38	8,85E-06	4,90E-04	TXmisReg
FZD8	-1,90	5,64E-04	1,00E-02	Wnt
GADD45A	2,02	3,63E-03	4,76E-02	MAPK, CC
GADD45B	17,44	1,06E-05	5,54E-04	MAPK, CC
GADD45G	3,44	2,49E-03	3,52E-02	MAPK, CC
GATA2	4,08	4,55E-06	3,39E-04
GNAQ	-2,34	1,87E-06	2,03E-04
GNG4	-1,81	3,72E-05	1,23E-03	PI3K, RAS
GSK3B	-1,59	1,35E-04	3,50E-03	Wnt, HH, PI3K, CC
HDAC4	-3,13	1,12E-03	1,76E-02	ChromMod
HES1	1,87	1,86E-04	4,39E-03	Notch
HGF	2,33	6,38E-04	1,11E-02	PI3K, RAS
HHEX	1,68	2,03E-04	4,74E-03	TXmisReg
HIST1H3B	-4,09	2,34E-06	2,38E-04	TXmisReg
HIST1H3G	-7,07	1,64E-06	1,95E-04	TXmisReg
HIST1H3H	-3,86	5,93E-09	8,38E-06	TXmisReg
HSPA1A	25,05	4,77E-04	8,70E-03	MAPK
HSPB1	6,08	3,24E-04	6,73E-03	MAPK
ID4	-1,59	2,77E-04	5,88E-03	TGFB
IDH2	-2,05	2,53E-04	5,50E-03
IKBKG	1,84	1,32E-04	3,46E-03	MAPK, PI3K, RAS, Apop
IL23A	1,93	3,73E-05	1,23E-03	STAT
IL8	7,55	6,88E-05	1,99E-03	TXmisReg
INHBB	1,51	3,71E-04	7,12E-03	TGFB
ITGA6	-2,31	3,34E-05	1,18E-03	PI3K
JAG1	3,10	2,34E-05	9,05E-04	Notch
JAG2	-1,86	1,27E-03	1,96E-02	Notch
JUN	3,95	4,28E-06	3,36E-04	Wnt, MAPK
KLF4	2,23	3,55E-04	7,01E-03
KMT2C	-1,65	3,65E-04	7,08E-03
KMT2D	1,54	7,60E-04	1,27E-02
LAMC2	2,71	5,63E-04	1,00E-02	PI3K
LTBP1	-8,14	4,55E-05	1,41E-03	TGFB
MAML2	-3,29	4,79E-05	1,47E-03	Notch
MAP3K13	-1,65	3,60E-03	4,75E-02	MAPK
MAP3K14	2,42	1,64E-03	2,48E-02	MAPK, Apop
MAPK10	-1,72	2,22E-03	3,19E-02	Wnt, MAPK, RAS
MAPT	-1,86	1,81E-05	7,41E-04	MAPK
MCM5	1,58	8,25E-04	1,34E-02	CC
MDC1	-1,63	8,76E-06	4,90E-04	DNARepair
MECOM	-2,27	3,48E-04	7,01E-03	MAPK
MLF1	2,78	7,07E-06	4,47E-04	TXmisReg
MNAT1	-2,00	3,88E-05	1,24E-03	DNARepair
MTOR	-2,12	1,86E-04	4,39E-03	PI3K
MYC	6,07	2,97E-06	2,76E-04	Wnt, TXmisReg, TGFB, MAPK, STAT, PI3K, CC
MYD88	1,63	5,09E-05	1,55E-03	Apop
NASP	-2,29	4,22E-06	3,36E-04	ChromMod
NCOR1	-1,52	1,51E-05	6,66E-04	TXmisReg
NF1	-1,61	3,79E-04	7,23E-03	MAPK, RAS
NOTCH2	-2,35	2,60E-03	3,59E-02	Notch
NPM2	-1,82	1,09E-03	1,73E-02	ChromMod
NR4A1	2,58	1,04E-05	5,54E-04	MAPK, PI3K
NSD1	-1,85	3,27E-04	6,75E-03	ChromMod
NTF3	-1,71	1,03E-03	1,65E-02	MAPK
NUMBL	1,57	3,71E-03	4,83E-02	Notch
PAK3	-1,82	1,05E-03	1,66E-02	RAS
PAX5	-2,46	5,18E-04	9,39E-03	TXmisReg
PBRM1	-2,69	1,24E-06	1,67E-04
PBX1	-2,07	6,88E-05	1,99E-03	TXmisReg
PBX3	-2,15	1,13E-05	5,70E-04	TXmisReg
PCNA	1,51	3,29E-07	7,15E-05	DNARepair, CC
PDGFD	-4,64	1,20E-07	5,13E-05	PI3K, RAS
PIM1	1,97	1,51E-07	5,13E-05	STAT
PLCB4	-2,58	1,71E-05	7,21E-04	Wnt
PML	2,05	3,81E-04	7,23E-03	TXmisReg
POLB	2,03	6,44E-06	4,23E-04	DNARepair
POLR2J	1,92	1,64E-04	4,10E-03	DNARepair
PPP3CA	-2,96	4,02E-06	3,34E-04	Wnt, MAPK, Apop
PPP3CB	-1,90	3,36E-03	4,50E-02	Wnt, MAPK, Apop
PRKAR2A	-1,98	2,96E-08	2,78E-05	Apop
PRKAR2B	-1,65	9,79E-07	1,46E-04	Apop
PRKCA	-7,76	6,26E-05	1,84E-03	Wnt, MAPK, PI3K, RAS
PRKCB	-7,72	1,65E-06	1,95E-04	Wnt, MAPK, RAS
PRKDC	-1,97	1,32E-05	6,43E-04	DNARepair, CC
PRKX	-2,28	2,64E-04	5,66E-03	Wnt, HH, MAPK, RAS, Apop
PROM1	-1,71	4,25E-04	7,90E-03	TXmisReg
PTPN11	-1,71	1,04E-06	1,48E-04	STAT, RAS
RAD50	-2,47	3,67E-05	1,23E-03	DNARepair
RASA4	-2,99	2,22E-04	5,06E-03	RAS
RELN	-4,44	7,94E-05	2,27E-03	PI3K
RPS6KA5	-1,56	1,18E-05	5,85E-04	ChromMod, MAPK
SFN	1,55	1,71E-04	4,16E-03	CC
SHC1	1,79	5,82E-05	1,73E-03	RAS
SHC2	-1,66	1,81E-03	2,71E-02	RAS
SMAD2	-2,01	3,47E-05	1,21E-03	TGFB, CC
SMAD9	-2,36	5,66E-05	1,70E-03	TGFB
SMARCA4	-2,60	7,95E-06	4,66E-04
SOCS1	3,87	2,51E-07	6,08E-05	STAT
SOCS2	1,95	1,09E-04	2,95E-03	STAT
SOCS3	2,24	1,17E-03	1,83E-02	STAT
SOX9	1,56	9,10E-05	2,56E-03
SP1	-1,90	1,67E-04	4,14E-03	TXmisReg, TGFB
STAG2	-1,54	5,38E-06	3,71E-04	CC
STAT3	-1,71	1,51E-05	6,66E-04	STAT
SYK	-1,68	4,30E-04	7,94E-03	PI3K
TBL1XR1	-1,86	8,11E-07	1,35E-04	Wnt
TCF3	-1,95	1,44E-04	3,67E-03	TXmisReg
TFDP1	-1,94	7,12E-06	4,47E-04	TGFB, CC
TGFB2	-1,55	2,61E-04	5,62E-03	TGFB, MAPK, CC
THBS1	4,18	4,19E-05	1,32E-03	TGFB, PI3K
TIAM1	-4,76	4,50E-06	3,39E-04	RAS
TLR4	2,11	4,04E-05	1,28E-03	PI3K
TNFAIP3	2,84	3,10E-03	4,20E-02
TP53	2,30	3,11E-03	4,20E-02	Wnt, TXmisReg, MAPK, PI3K, Apop, CC
TSC1	1,93	1,23E-03	1,91E-02	PI3K
TSHR	-1,78	6,77E-04	1,15E-02
UBB	1,73	1,99E-03	2,91E-02	DNARepair
UBE2T	-1,65	1,61E-05	6,89E-04	DNARepair
WNT11	1,68	8,10E-04	1,32E-02	Wnt, HH
XRCC4	-2,82	2,43E-03	3,47E-02	DNARepair
ZIC2	-1,99	1,82E-07	5,13E-05	HH
Associated Pathways: STAT, PI3K, RAS, MAPK, Wnt, Notch, TGFB, DNA repair, Apop=apoptosis, TXmisReg=transcriptional misregulation, CC=cell cycle, TGFB=TGF-beta, ChromMod= chromatinremodeling, HH=Hedgehog.
