# Supplementary material for: Proteasome inhibitor bortezomib enhances the effect of standard chemotherapy in small cell lung cancer
Source: Oncotarget. 2017 Sep 23;8(57):97061–78. doi: 10.18632/oncotarget.21221 (PMC5722545; doi:10.18632/oncotarget.21221)
Supplement: Supplementary file 4 [file oncotarget-08-97061-s004.xlsx]

## Sheet: Sheet1
Supplementary Table 4: Differentially expressed genes after knockdown of FOXM1 with siRNA
Gene symbol	fold change	P-value	FDR	Pathways
ABL1	-2,07	2,92E-02	8,00E-01	RAS, CC
AKT3	-2,00	3,18E-02	8,46E-01	MAPK, STAT, PI3K, RAS, Apop
APH1B	0,56	1,90E-03	1,42E-01	Notch
B2M	0,57	4,54E-03	2,53E-01
BAP1	0,60	1,24E-02	4,64E-01
BCL2	0,63	9,60E-04	9,43E-02	PI3K, Apop
BDNF	0,64	4,47E-02	9,97E-01	MAPK
BMP2	-1,50	7,57E-04	9,43E-02	HH, TGFB
BMP7	-1,49	1,63E-03	1,29E-01	TGFB
BRAF	0,70	1,16E-02	4,47E-01	MAPK
CACNA2D2	0,74	3,46E-02	9,03E-01	MAPK
CAPN2	0,76	9,31E-04	9,43E-02	Apop
CASP3	0,77	9,09E-04	9,43E-02	MAPK, Apop
CASP7	0,77	3,85E-02	9,85E-01	Apop
CBL	0,78	1,85E-02	6,04E-01	STAT
CCNA1	-1,26	9,29E-04	9,43E-02	TXmisReg, CC
CCNA2	-1,25	2,50E-03	1,65E-01	CC
CCNB1	-1,25	8,34E-04	9,43E-02	CC
CCND1	-1,23	4,36E-02	9,97E-01	Wnt, STAT, PI3K, CC
CCNE1	-1,21	2,36E-02	6,99E-01	PI3K, CC
CCNO	0,83	4,08E-02	9,97E-01	DNARepair
CDC14B	0,83	1,07E-03	9,83E-02	CC
CDC25A	-1,20	4,81E-03	2,64E-01	CC
CDC6	0,84	1,30E-02	4,83E-01	CC
CDK2	-1,18	5,88E-03	2,94E-01	PI3K, CC
CDKN1C	-1,18	4,16E-03	2,42E-01	CC
CDKN2C	0,86	8,88E-04	9,43E-02	TXmisReg, CC
CHEK1	0,86	4,61E-02	1,00E+00	CC
CHUK	0,87	8,59E-03	3,88E-01	MAPK, PI3K, RAS, Apop
COL2A1	-1,15	1,34E-02	4,89E-01	PI3K
COL4A6	0,87	8,31E-05	2,15E-02	PI3K
CREB5	0,87	1,46E-02	5,11E-01	PI3K
CUL1	0,88	1,47E-02	5,11E-01	Wnt, TGFB, CC
DLL1	0,88	7,26E-03	3,45E-01	Notch
DUSP2	-1,13	4,23E-02	9,97E-01	MAPK
DUSP4	0,89	2,04E-02	6,42E-01	MAPK
EFNA1	0,89	4,18E-02	9,97E-01	PI3K, RAS
EIF4EBP1	-1,12	1,06E-02	4,27E-01	PI3K
ERCC6	-1,10	4,94E-02	1,00E+00	DNARepair
EYA1	0,92	2,34E-04	4,16E-02	TXmisReg
FANCA	0,92	1,14E-02	4,44E-01	DNARepair
FANCE	0,93	2,69E-02	7,66E-01	DNARepair
FANCF	0,95	4,39E-02	9,97E-01	DNARepair
FANCL	0,95	7,83E-04	9,43E-02	DNARepair
FGF9	-1,04	9,36E-03	3,92E-01	MAPK, PI3K, RAS
FUT8	-0,92	1,72E-02	5,83E-01	TXmisReg
GADD45A	1,09	8,67E-04	9,43E-02	MAPK, CC
GADD45B	1,09	4,48E-02	9,97E-01	MAPK, CC
GATA2	1,10	3,98E-02	9,95E-01
GNA11	1,11	2,17E-03	1,59E-01
GNAQ	1,11	4,64E-02	1,00E+00
GTF2H3	-0,89	2,50E-02	7,35E-01	DNARepair
H2AFX	-0,89	3,96E-02	9,95E-01	DNARepair
HDAC10	1,13	3,84E-03	2,28E-01	ChromMod
HDAC2	-0,88	1,17E-05	1,11E-02	Notch, ChromMod, TXmisReg, CC
HDAC6	1,13	6,14E-03	3,02E-01	ChromMod
HHEX	-0,88	4,78E-02	1,00E+00	TXmisReg
HHIP	1,14	3,15E-02	8,46E-01	HH
HMGA1	-0,88	3,87E-02	9,85E-01	ChromMod
HOXA10	1,14	3,40E-06	4,80E-03	TXmisReg
HRAS	1,15	1,63E-04	3,58E-02	MAPK, PI3K, RAS
HSP90B1	1,16	3,46E-05	1,43E-02	PI3K
HSPA1A	1,16	1,67E-02	5,72E-01	MAPK
HSPB1	1,16	4,37E-02	9,97E-01	MAPK
IDH2	-0,86	5,62E-03	2,86E-01
IGF1R	-0,86	4,94E-03	2,66E-01	TXmisReg, PI3K, RAS
IL23A	-0,86	1,17E-03	1,04E-01	STAT
ITGA6	1,17	4,41E-02	9,97E-01	PI3K
ITGB8	1,17	8,93E-03	3,88E-01	PI3K
JAK1	1,18	1,84E-02	6,04E-01	STAT, PI3K
JAK2	1,18	1,47E-02	5,11E-01	STAT, PI3K
JUN	1,19	8,99E-03	3,88E-01	Wnt, MAPK
LAMA3	1,19	4,92E-04	7,79E-02	PI3K
LEF1	-0,84	2,55E-02	7,43E-01	Wnt
MAP3K1	-0,83	2,85E-02	7,90E-01	MAPK
MAP3K12	1,21	1,86E-02	6,04E-01	ChromMod, MAPK
MCM4	1,21	2,03E-02	6,42E-01	CC
MECOM	1,22	1,05E-02	4,27E-01	MAPK
MET	1,22	2,28E-02	6,84E-01	TXmisReg, PI3K, RAS
MLF1	-0,81	2,03E-04	3,86E-02	TXmisReg
MTOR	1,23	4,41E-03	2,51E-01	PI3K
MYB	-0,81	1,59E-04	3,58E-02	PI3K
MYD88	1,23	5,58E-03	2,86E-01	Apop
NBN	1,23	8,09E-05	2,15E-02	DNARepair
NFKBIA	1,25	1,02E-02	4,20E-01	Apop
NRAS	1,26	4,59E-02	1,00E+00	MAPK, PI3K, RAS
NTHL1	1,27	2,05E-02	6,42E-01	DNARepair
NUMBL	1,27	3,06E-03	1,91E-01	Notch
PAK3	1,28	3,83E-03	2,28E-01	RAS
PAX5	-0,78	1,57E-03	1,29E-01	TXmisReg
PDGFD	1,28	7,20E-04	9,43E-02	PI3K, RAS
PIK3R1	1,28	1,79E-05	1,28E-02	STAT, PI3K, RAS, Apop
PIK3R3	1,28	2,43E-05	1,38E-02	STAT, PI3K, RAS, Apop
PKMYT1	1,29	4,45E-02	9,97E-01	CC
PLA2G3	-0,78	1,05E-03	9,83E-02	RAS
PLCB4	1,29	7,12E-04	9,43E-02	Wnt
PML	1,31	1,63E-03	1,29E-01	TXmisReg
PPP2CB	-0,76	4,30E-02	9,97E-01	TGFB, PI3K
PPP3CB	1,32	2,21E-02	6,70E-01	Wnt, MAPK, Apop
PPP3CC	1,33	2,84E-02	7,90E-01	Wnt, MAPK, Apop
PRKAR2A	-0,75	3,52E-05	1,43E-02	Apop
PRKAR2B	1,34	4,51E-05	1,61E-02	Apop
PROM1	-0,73	5,37E-03	2,83E-01	TXmisReg
PTEN	1,37	2,45E-03	1,65E-01	PI3K
PTTG2	-0,73	2,43E-03	1,65E-01	CC
RAC3	-0,73	1,77E-02	5,93E-01	Wnt, MAPK, RAS
RAD21	-0,72	1,81E-04	3,68E-02	CC
RASA4	1,39	4,61E-02	1,00E+00	RAS
RFC4	1,40	3,03E-03	1,91E-01	DNARepair
RPS6KA5	1,40	3,33E-02	8,79E-01	ChromMod, MAPK
RPS6KA6	1,44	2,14E-02	6,55E-01	MAPK
RXRG	1,44	2,28E-03	1,63E-01	TXmisReg
SETD2	1,48	4,45E-02	9,97E-01
SKP2	-0,67	3,09E-06	4,80E-03	CC
SMAD4	1,52	2,62E-02	7,53E-01	Wnt, TGFB, CC
SMAD9	1,54	1,09E-02	4,33E-01	TGFB
SOCS1	1,59	7,46E-03	3,48E-01	STAT
SOX9	-0,63	1,60E-03	1,29E-01
STAT1	1,63	7,56E-05	2,15E-02	STAT
STAT3	1,65	8,93E-03	3,88E-01	STAT
STMN1	1,67	4,20E-02	9,97E-01	MAPK
SYK	-0,59	1,76E-03	1,36E-01	PI3K
TGFBR2	1,73	4,15E-02	9,97E-01	TXmisReg, TGFB, MAPK
TNF	1,82	1,46E-02	5,11E-01	TGFB, MAPK, Apop
TNFAIP3	1,83	7,72E-03	3,55E-01
TNFSF10	1,86	3,78E-02	9,78E-01	Apop
TRAF7	-0,52	2,83E-02	7,90E-01
TSHR	1,91	4,36E-04	7,30E-02
TSPAN7	1,94	9,20E-03	3,91E-01	TXmisReg
WEE1	1,96	1,19E-02	4,51E-01	CC
WHSC1L1	-0,44	2,11E-02	6,53E-01	ChromMod
WNT10B	2,90	6,34E-03	3,06E-01	Wnt, HH
WNT16	3,50	3,09E-03	1,91E-01	Wnt, HH, TXmisReg
WNT5A	-0,10	3,07E-02	8,32E-01	Wnt, HH
Significant genes (p < 0.05) are listed. Genes with an FDR < 0.05 are bold. Change in gene expression is indicated by Log2 (fold change) and the corresponding pathways are listed: Apop = Apoptose, CC = cell cycle, ChromMod = chromatin modification, DNA repair, HH = Hedgehog pathway, MAPK pathway, Notch pathway, PI3K pathway, RAS pathway, STAT pathway, TGFB = TGF-β pathway, TXmisREG = transcriptio…
